# Supplementary material for: Placental Characteristics of a Large Italian Cohort of SARS-CoV-2-Positive Pregnant Women
Source: Microorganisms. 2022 Jul 15;10(7):1435. doi: 10.3390/microorganisms10071435 (PMC9317507; doi:10.3390/microorganisms10071435)
Supplement: Supplementary file 1 [file microorganisms-10-01435-s001.zip]

Archive with 4 entries (4 files):
- microorganisms-1798231-supplementary.pdf
- Supplementary File S1.pdf
- Supplementary File S3.pdf
- Supplemetary File S2.pdf
